# Supplementary material for: Foraging ants affect community composition and diversity of phyllosphere fungi on a myrmecophilous plants, Mallotus japonicus
Source: Ecol Evol. 2024 May 15;14(5):e11423. doi: 10.1002/ece3.11423 (PMC11094773; doi:10.1002/ece3.11423)
Supplement: Supplementary file 1 — Appendix S1. [file ECE3-14-e11423-s003.xlsx]

## Sheet: Appendix1 sample.info
treatment	experimental dulation	plot
		YM1	YM2	YM3
controle	2 weeks	11	5	4
	4 weeks	4	0	2
ant-exclusion treatment	2 weeks	11	5	4
	4 weeks	4	1	2
resin-applied control	2 weeks	2	4	2
	4 weeks	3	3	2
