# Supplementary material for: Foraging ants affect community composition and diversity of phyllosphere fungi on a myrmecophilous plants, Mallotus japonicus
Source: Ecol Evol. 2024 May 15;14(5):e11423. doi: 10.1002/ece3.11423 (PMC11094773; doi:10.1002/ece3.11423)
Supplement: Supplementary file 3 — Appendix S3. [file ECE3-14-e11423-s002.xlsx]

## Sheet: Appendix1
	Appendix 3 Ant species found on the target leaves.
	ant species
	Formica japonica
	Camponotus vitiosus
	Crematogaster osakensis
	Lasius japonicus
	Nylanderia flavipes
	Temnothorax congruus
	Pheidole nodus
	Pristomyrmex punctatus
	Technomyrmex gibbosus
	Tetramorium tsushimae
	Temnothorax spinosior
	Paraparatrechina sakurae
	Tapinoma sp
	Monomorium triviale
	Crematogaster teranishii
	Camponotus japonicus
	Ochetellus glaber
	Lasius fuji
	Temnothorax koreanus
	Formica hayashi
	Crematogaster matsumurai
